# Supplementary material for: Hepatitis B Reactivation and Vaccination Effectiveness after Solid Organ Transplantation: A Matched Case-Control Study
Source: Vaccines (Basel). 2024 Jul 19;12(7):804. doi: 10.3390/vaccines12070804 (PMC11281428; doi:10.3390/vaccines12070804)
Supplement: Supplementary file 1 [file vaccines-12-00804-s001.zip]

Archive with 1 entries (1 files):
- vaccines-3085065-supplementary.docx
